# Supplementary material for: Comparative genomic analysis of the R2R3 MYB secondary cell wall regulators of Arabidopsis, poplar, rice, maize, and switchgrass
Source: BMC Plant Biol. 2014 May 18;14:135. doi: 10.1186/1471-2229-14-135 (PMC4057907; doi:10.1186/1471-2229-14-135)
Supplement: Additional file 3: Table S2 — C-terminal motif analysis of R2R3 MYB protein in designated subgroups. [file 1471-2229-14-135-S3.xlsx]

## Sheet: MotifAnalysis_G1-G25
Group	BootStrap	TotalSequences	Significant Motif	MEME #	Position	E Values	Arabidopsis Known Motif	Common	Note
G1	66	42	[LF]SL[LI]E[SK]WL[FL]D[DE]	8	250-350	2.8e-206	SL[F/I]EKWLF[D/E]	SL[F/I]EKWLF[D/E]	Identified
			YAS[ST][TA][ED]N[IV][SA][RK]LL[EQD]GW	9	150-250	5e-231	YASSxxNI	YASSxxNI
G2	37	23	[EF][APF]QID[ED][SP]FWSE	9	170-230	6.9e-63	IDxSFW	IDxSFW	Partially Identified
			[DS][DG][MP][DE][FRY]WLK[VL][FL][TM]	10	200-270	1.9e-60	MxFWFD
G3.a	3	10	[DGS][CED][DVY][DK][GKE][WF][LF][KR][AFH][LM][DEV][DNS][EDQ][LAT]	8	200-300	8.3e-07	WFKHLESELGLEExDNQQQ	WFKHLESELGLEE	Partially Identified
G3.b	46	13	P[EV]IDI[DEG][HP][ED][LI]WSIIDG	7	200-300	7.4e-68	WFKHLESELGLEExDNQQQ		Not Identified
			DPVS[CT]YFQ[AS]G	8	150-350	1.7e-37
			[AK]EWWLE[DN]LE[KR]ELGLW	9	150-350	3.8e-55
			T[AT]T[TN]N[CS]SSG[DS][SD][GS][GE][DEH]Q	10	150-250	8.5e-29
G4	14	53	D[LI][ND]L[DN]L[SC]I[SG][PL]P	10	150-250	8.8e-232	LNL[E/D]L	LNLD L	Identified
G5	13	15	[TA][QT][KTA]T[KQ][VI][IHW][RAL][PT]KA[TV]R[CV][TS]	7	140-180	1.4e-48	DExWRLxxT		Not Identified
			D[LV][GRE][AS]L[AD][SH][FL][LV][DE]S	8	200-300	2.4e-20
G6	13	12	[SA]I[TQ]K[DI]N[IV][IF]KPRPR[KS]F	8	120-160	9.7e-25	KPRPR[S/T]F	KPRPR[S/T]F	Identified
			[DI][ED][GV][ED][NS]MW[WL]ESLLD[DE]	10	200-300	2e-12			Dicot Specific Clade
G7	7	14	[DI]MDWD[GL][FMV][AG][AL][DH][LI]	8	200-330	2.5e-46	GRTxRSxMK		Not Identified
			[PHQ][SG][AG][GE][KR]RRGGRT	9	140-180	3e-25
G8	89	40	KKKL[RI]KMGIDPVTH[KQ]	7	130-150	2.3E-408	LRKMGIDPLTHKPLS	LRKMGIDPLTHK	Partially Identified
			[SA]SA[SV]S[PST]S[CY]S[ST]S[AS][SA][AS]S	9	170-250	4.2e-97
			[DE][WP][LFP]LDYQD[FI]G[LM]	10	250-330	2.2e-69
G9	51	20	A[SH]LSH[MT]AQWESARLE	7	150-200	4.4e-168	AQWESARxxAExRLxRES	AQWESAR	Partially Identified
			[ISD][DSG]L[ED]SPTSTL[TS]F[ST][EG][SN]	10	200-300	6.8e-97
G10	100	5	[IM]DD[DGE][ANY][SYN][DS][SN][YF]W[KIN][DE]I[IL]E	8	280-350	1e-18	DDxxSDSxWK	DDxxSDSxWK	Partially Identified
			[HVI][FLI][AL][NA]L[PS]Q[LF][LI][AG]AA[NQA][FN]	10	135-150	6.9e-09	QxxAAAxxN	QxxAAAxxN	Dicot Specific Clade
							KxQLxHxMxQ
G11	92	13	PRLDLL[DQ]LSS[IL]LSS	9	130-150	1.8e-45	PRLDLLD	PRLDLLD	Identified
			S[FV][GA]S[VLG][LV]STPSSSPTP	10	230-300	9.9e-30
G12	26	6	[SG]SS[ST][AS]R[LF]LN[KR]VA[AN][RK][AF]	9	150-230	1.1e-15	[L/F]LN[K/R]VA	[L/F]LN[K/R]VA	Identified
			[GS]WS[NT]YLLD[HN]TNFMY[ED]	10	250-350	1.5e-05			Arabidopsis Specific Clade
G13.a	21	11	[KR]L[RK][EQ][RL]GIDPATH[KQ]PL	6	150-250	1.2e-72	GIDPxTHKPxSEV	GIDPxTHK	Partially Identified
			[RT]AVF[SG]D[AV][EDV]	10	140-150	1.7e-11	DVFxKDLQRMA
G13.b	5	33	QSTS[SR][IVF]LE[NS]SV[FL][PD]W[STA]	9	200-330	5.1e-88	GIDPxTHKPxSEV	GIDPxTHK	Partially Identified
			KKKLRQ[RK]GIDP[NA]THK	5	130-150	2.3E-393	DVFxKDLQRMA
			C[RQ]SS[GD][PQ]AV[YF][FD]PF[QP]QL	10	120-260	1.4e-84
G14.a	33	12	[FL][AV][ED]A[AI]L[DG]C[FD]K[DE]	9	150-190	1.9e-30	SFSQLLLDPN		Not Identified
							TSTSADQSSTISWEDI
G14.b	43	55	GVSS[SA]SS[TS][PS][TS][AP]SSAS	9	130-300	6.8e-51	SFSQLLLDPN		Not Identified
			[RQ]xQ[LQ]HMRLxG[LR]	10	130-250	9.6e-61	TSTSADQSSTISWEDI
G15	39	9	[WF][VL][FHS][EDN]D[DE][PF][FEY]L[SC][STY]	7	150-200	2.4e-09	WVxxDxFELSxL	WVxxDxFELSxL	Identified
									Dicot Specific Clade
G16	30	19	V[LP]PKV[MV]F[AS][DE]WL[DPS]M[DS]Y	7	150-230	1.8e-104	PxLxFSEW	FSEW	Partially Identified
			G[FY][CF]DLL[SN]M[SG][DE][FYI][FLY]	9	230-300	1e-61
G17.a	93	16	Y[PS]MD[QD][IL]WN[ED]I[EA]A[PA]D[AV]	7	170-190	4.2e-73	QREQIMELQQEQQL		Not Identified
			PPL[PL][AS]SPVW[ED]Y	8	180-220	6.7e-51
G17.b	86	18	[DE]D[AG]A[LT]W[GD][SG]LWNLDD[VG]	8	200-250	1.2e-75	QREQIMELQQEQQL	QQEQQL	Partially Identified
			Q[QH]Q[QE][QD][LQ]LQQ[GQD]Q[MQ][QD][MQ]Q	10	140-180	5.2e-23
G18	7	19	SGLL[ED][EA]LL[HE]EA[QK][AT]L[SR]	8	250-350	5.1e-53	GLP[L/V]YP		Not Identified
			P[IT]N[GE][AP][LV]K[LM]ELPS[LF]Q[YD]	9	200-300	5.9e-46
			E[LS]VD[TP]Y[IL]QSP[PS]	10	220-300	1.2e-21
G19	59	6	ENYWS[MV][ED]DLW[PS]	6	180-230	1.2e-21	PxLxFSEW		Not Identified
			T[KR]IQK[HY]IK[QK]S	9	125-140	6.7e-10
G20	88	44	F[KR]DA[MV]RYLWMPRL[LVI]E	7	140-180	1.6E-420	WxPRL	WxPRL	Identified
			[TF]ED[SN]LW[SN]L[DE]D[IL]W[QL]	9	220-300	1.6e-88			Panicoid Expanded
G21	20	48	VPF[IF]DFLGVGA	9	250-330	1.1e-235	FxDFL	FxDFL	Identified
G22	62	30	A[AV]MQEMIRAEVR[NR]YM	7	200-280	2.4e-254	GxFMxVVQEMIxxEVRSYM	VxQEMIxxEVRxYM	Partially Identified
			[ED]DP[LP]TSLSLSLPG[LT]D	9	180-210	9.5e-148	TGLYMSPxSP
			V[FY]RPV[PA]R[AS]GG[FV]	10	170-220	5.6e-81
			[PS]GS[PG][ST]GS[DE][RLV]S[DE][SL]SH[GH]	8	130-180	6.6e-166
G23	98	8	RTDNAIKNHWNSTLR	2	140-180	4.5e-80	None		Not Identified
			CF[AE][AP][EGI][VI]P[NS]KCG[HY]GC[CS]	6	270-320	2.9e-44
			[NS]S[LV]LGPEF[VN][ED][FY]E[DE][HP][PS]	8	300-350	2.3e-39
			[LV][SF]RPVA[KR][IV][GS]AF[RKS][PV][YC]N	9	230-270	3.6e-37
			[IL][VA][ST][ED][IL][SN][SN]IAW[MI][RK]SG[LM]	10	320-370	4.1e-35
G24	88	18	A[VA]Q[AM]AKLQYLQ[YC]LLQ	9	160-180	6e-88	IQMExDPxTH	IQMExDPxTH	Identified
			IQMG[FI]DPMTH[RQ]PRTD	3	130-150	1.9e-224
G25	29	30	R[TS]EN[SA][IV]KNHWNATKR	2	120-300	2.0E-364	LxxYIxx[I/V]N[N/D]	LxxYIxx[I/V]N[N/D]	Identified
			[QRS][GP][ST][LI]L[QE][NED]YI[KR]SL[GN]I[GND]	7	170-300	4e-157
1		Not Previously Identified
2		Previously identified, in whole or in part

## Sheet: MotifAnalysis_G26-G48
Group	BootStrap	TotalSequences	Significant Motif	MEME #	E Values	Position	Note
G26	80	10	HM[AV]QWE[ST]AR[LV]EAEAR	3	1.6e-94	140-160
			DIFL[RQ][LI]W[NS]S[ED][VI]G[DE][SA]F	6	1.1e-57	150-200
			[YL][QK][LM][FL]LD[FL][AP][GAI][EGS][END][LD][GM][LE][FL]	10	9.4e-26	230-300
G27	63	6	Q[AT][DA][AL]A[KQ][YF]QLL[QE]GL[LV]R	9	9e-14	170-200	Grass-specific Clade
			C[DE][ED]TPAS[SE]PF[DE]	10	6e-05	300-350
G28	25	10	[EDT]D[TD][FV][SF][SL]FL[DN]SL[IL]N[ED][NE]	7	5.2e-61	200-250
G29	40	14	[SV]MDFM[DEN][AG][SIT][LS][SG]S[ST][SA]MD	9	1.9e-33	240-300
G30	100	7	L[FL][PS][PHS][HS][CA]P[LF]FMFDT[ST][TV]	7	1.2e-37	150-200
			[DE][DS][EQ][QS][AC][QS][HN][LF]L[MF]WD[DN][DV][QE]	9	1.1e-26	270-330
			[FN][YQ]LPPL[VI]D[GN][MI]	10	1.3e-17	230-240
G31	99	10	ST[IL]KKRLK[NI][SNL][SQ]	7	6.7e-44	130-150
			EWDL[ED][EG]LM[KE][DN][VI]	8	2.9e-28	270-330
			[EG]LM[KER][DN][VI]S[SA][FL]PFLDFQ	10	3.8e-44	300-350
G32	100	7	DM[ND]CETP[GD][EL]S[HR]GKKR	6	5.4e-47	180-200
			I[LV]F[QE]HLDY[GH]KDLV[VF]P	8	7.7e-39	220-240
			[QE][RK][QC]G[LS]P[IL]YPE[HY][VM]LSQ	9	1.8e-28	170-190
			[EQ]SVP[TV]GSAI[AG]SGYPV	10	3e-28	230-270
G33	100	12	[VT][FLR]FD[DE]LPP[DE][MT]FD[FHS][LFI][DE]	8	5.4e-54	270-300
			[AE][SYC][QHP]E[LP]L[AP][RVM][LV][DP][PD]P[PY][FM][FL]	9	6.7e-19	270-300
			S[HK][AE][CA]SSS[NY][AL]A[NP]	10	2.2e-07	150-300
G34	100	5	[CY]C[RK]ELEEG[RH][RQ][AN][WC][AL][AQD]H	6	1.6e-22	250-270
			A[AT]WRL[RSK]R[LV]E[QL]QLE[SM]E	8	2.5e-13	270-280
			RE[KV][MAW][EK]E[IF]E[AS]K[IM][RK][CAST][LM]R	9	9.7e-11	280-310
			[RH]RDA[EQ][ARSTV]K[ED][AQE]K[LM][AVS][ED][QA]W	10	9.8e-11	330-350
G35	42	12	VRQM[VI][RS]EEVQR[HQ][TM][GQ]Q	7	2e-65	230-300	Grass-Specifc Clade
			[PA][EQ]PP[TL][ST]L[TS]LSL[GPS][LS][PG][LAG]	10	4.3e-16	200-260
			[CY]SLMAAAA[WE]A[KA][QK]PHH	9	4.7e-20	180-300
G36	25	9	DPNPES[KS]PA[RS][PS]DP[VC][DT]	8	2.9e-17	180-220
			E[ML]LS[ED][AS]RARLANT[RKS]G	9	1.9e-09	180-200
G37	100	7	[IM]P[ST]P[KQ]F[ST][EA]SER[NS]FLL	7	2.4e-41	360-400
			FLKKDDPK[VI][TA][AT]L[ML]QQ	8	7.4e-40	250-280
			QS[ML][ED][NE]AW[KQ][VQ]LQ[DH][FH]L[NV]	9	6.6e-39	270-300
G38	13	7	[VM][SE]D[AFT]A[SK][CI]L[ED][DS]D[FY]C[SK]L	9	2.7e-05	170-230	Poplar Specific
G39	86	3	W[HY][SN][CFS][SF]S[IP][SM][INT][SP][GR]FD	7	0.0092	320-350	Poplar Specific
G40	100	4	[VA]ED[YH]G[ED][ANT][YC]T[DV][EQ]MWVQ	3	5e-25	220-270	Poplar Specific
			IDV[SP][LF]PT[AS]P[KN]IL[NK][SP][ED]	8	2.2e-15	170-230
			INEN[QKM][RHI][MIV]E[ED]N[VD]G[SL][LF]E	10	2.8e-08	180-220
G41	100	15	[GN][KR]D[KRS][RK]R[SK]SIHDIT[TS][VP]	4	9.7e-111	130-180
G42	100	4	[YA][QG]FDD[IV][DAQ]SFL[PS]WFD[HD]	4	3.4e-25	230-250
			[QD][TA][GT][EG][SGR][VE][MV][DS]I[VP]C[AF]P[MF]S	7	1.7e-12	200-230
			[QE]PI[APV]AVP[IV]S[GT][PC][VIM][KL][IA][EL]	10	1.7e-06	170-200
G43	75	8	[GP][AE]CL[KDE]LFPL[AR][AP]G[DE][LM][VKR]	7	5.8e-26	140-200	Grass-specific Clade
			M[DA][VA][DE][RC][GSE][DG][DEV][DG][PAK][TL]	9	0.002	180-230
			L[RS]L[GWF]P[CV][TR][PR]	10	0.0032	200-250
G44	99	7	[MV][KR]RRWRELR[RK]S[DG]AFL	5	1.5e-17	150-200	Rice Specific
G45	100	5	[NP][AFGV][VD][DE][ND]FW[EG][TRS][KMY][PL]	7	5.4e-14	220-260	Grass-specific Clade
G46	97	13	[HN]QN[AY][AP][LS]L[EN][QK]M[QL]	8	1.9e-44	200-280	Grass-specific Clade
			[VT]SS[RG][PL][PA]PL[DP][LT][AR][RQ][QP][LQ]A	9	2.4e-41	190-240
			PSNQF[DG][QT][AS][MS][PS][PG][TS][SG][AG][AG]	10	1.5e-28	170-330
G47	21	6	NLEWMS[QR]F	8	1.4e-05	180-210
G48	37	4	Q[EK][MI][IM][QR][EK]E[VA][RS][IDM][YD][MFS]	4	6.7e-08	150-230	Poplar Specific

## Sheet: Summary
Sungroup	BootStrap Score	Sequences #	Results				bp>50	bp<50
G1	66	42	Conserved		Total Conseved	18	5	9
G2	37	23	Diverged		Diverged	6	2	4
G3.a	3	10	Conserved		NA	1	1
G3.b	46	13	Diverged		NA: G23
G4	14	53	Conserved
G5	13	15	Diverged
G6	13	12	Conserved
G7	7	14	Conserved
G8	89	40	Conserved
G9	51	20	Conserved
G10	100	5	Conserved
G11	92	13	Conserved
G12	26	6	Conserved
G13.a	21	11	Conserved
G13.b	5	33	Conserved
G14.a	33	12	Diverged
G14.b	43	55	Diverged
G15	39	9	Conserved
G16	30	19	Conserved
G17.a	93	16	Diverged
G17.b	86	18	Conserved
G18	7	19	Diverged
G19	59	6	Diverged
G20	88	44	Conserved
G21	20	48	Conserved
G22	62	30	Diverged
G23	98	8	NA
G24	88	18	Conserved
G25	29	30	Conserved
